# Supplementary material for: Myrtoessa hyas, a new valvatiform genus and a new species of the Hydrobiidae (Caenogastropoda, Truncatelloidea) from Greece
Source: Zookeys. 2016 Dec 13;(640):1–18. doi: 10.3897/zookeys.640.10674 (PMC5240362; doi:10.3897/zookeys.640.10674)
Supplement: XML Treatment for Myrtoessa [file zookeys.640.10674-treatment1.xml]

<!DOCTYPE tp:taxon-treatment
  PUBLIC "-//TaxonX//DTD Taxonomic Treatment Publishing DTD v0 20100105//EN" "tax-treatment-NSO.dtd">
<tp:taxon-treatment xmlns:tp="http://www.plazi.org/taxpub"><tp:treatment-meta><kwd-group><label>Taxon classification</label><kwd><named-content content-type="kingdom">Animalia</named-content></kwd><kwd><named-content content-type="order">Littorinimorpha</named-content></kwd><kwd><named-content content-type="family">Hydrobiidae</named-content></kwd></kwd-group><mixed-citation publication-type="journal"><person-group><name><surname>Radea</surname><given-names>Canella</given-names></name><name><surname>Parmakelis</surname><given-names>Aristeidis</given-names></name><name><surname>Giokas</surname><given-names>Sinos</given-names></name></person-group><article-title><italic><tp:taxon-name><tp:taxon-name-part taxon-name-part-type="genus">Myrtoessa</tp:taxon-name-part> <tp:taxon-name-part taxon-name-part-type="species">hyas</tp:taxon-name-part></tp:taxon-name></italic>, a new valvatiform genus and a new species of the <tp:taxon-name><tp:taxon-name-part taxon-name-part-type="family">Hydrobiidae</tp:taxon-name-part></tp:taxon-name> (<tp:taxon-name><tp:taxon-name-part taxon-name-part-type="subclass">Caenogastropoda</tp:taxon-name-part></tp:taxon-name>, <tp:taxon-name><tp:taxon-name-part taxon-name-part-type="superfamily">Truncatelloidea</tp:taxon-name-part></tp:taxon-name>) from Greece</article-title><source>Zookeys</source><day>13</day><month>12</month><year>2016</year><volume>2016</volume><issue>640</issue><fpage>1</fpage><lpage>18</lpage><pub-id pub-id-type="doi">10.3897/zookeys.640.10674</pub-id></mixed-citation></tp:treatment-meta><tp:nomenclature><tp:taxon-name>
              <tp:taxon-name-part taxon-name-part-type="genus">Myrtoessa</tp:taxon-name-part>
              <object-id xmlns:xlink="http://www.w3.org/1999/xlink" content-type="zoobank" xlink:type="simple">http://zoobank.org/B85FE216-9EB4-46A2-AC80-206D8C5DC296</object-id>
            </tp:taxon-name><tp:taxon-authority>Radea</tp:taxon-authority><tp:taxon-status xmlns:xlink="http://www.w3.org/1999/xlink" xlink:type="simple">gen. n.</tp:taxon-status></tp:nomenclature><tp:treatment-sec sec-type="type species" id="SECID0EIOAE"><title>Type species.</title><p>
              <italic><tp:taxon-name><tp:taxon-name-part taxon-name-part-type="genus">Myrtoessa</tp:taxon-name-part> <tp:taxon-name-part taxon-name-part-type="species">hyas</tp:taxon-name-part></tp:taxon-name></italic> sp. n. by original designation.</p></tp:treatment-sec><tp:treatment-sec sec-type="diagnosis" id="SECID0EYOAE"><title>Diagnosis.</title><p>Shell minute (maximum height 1.05 mm, maximum width 1.30 mm), valvatiform with more or less depressed spire; operculum without peg; central tooth with one basal cusp on each side; ctenidium and osphradium present; penis long, flat, blunt, with wide wrinkled proximal part and narrow distal part with a sub-terminal eversible papilla; female genitalia with large pyriform bursa copulatrix, renal oviduct non-pigmented, coiled in an ε (Greek)- shape; two seminal receptacles lying parallel on the renal oviduct and rather close to each other, a small distal receptacle (<abbrev xmlns:xlink="http://www.w3.org/1999/xlink" content-type="anatomical character" xlink:title="distal seminal receptacle" id="ABBRID0E5OAE" xlink:type="simple">Sr1</abbrev>) and a larger proximal one (<abbrev xmlns:xlink="http://www.w3.org/1999/xlink" content-type="anatomical character" xlink:title="proximal seminal receptacle" id="ABBRID0EDPAE" xlink:type="simple">Sr2</abbrev>).</p></tp:treatment-sec><tp:treatment-sec sec-type="etymology" id="SECID0EIPAE"><title>Etymology.</title><p>The generic name derives from the Greek mythology: <tp:taxon-name><tp:taxon-name-part taxon-name-part-type="genus">Myrtoessa</tp:taxon-name-part></tp:taxon-name> (<italic>Μυρτώεσσα</italic> in Greek) was a naiad nymph in Arkadia. Gender feminine.</p></tp:treatment-sec></tp:taxon-treatment>
