# Supplementary material for: Myrtoessa hyas, a new valvatiform genus and a new species of the Hydrobiidae (Caenogastropoda, Truncatelloidea) from Greece
Source: Zookeys. 2016 Dec 13;(640):1–18. doi: 10.3897/zookeys.640.10674 (PMC5240362; doi:10.3897/zookeys.640.10674)
Supplement: XML Treatment for Myrtoessa hyas [file zookeys.640.10674-treatment2.xml]

<!DOCTYPE tp:taxon-treatment
  PUBLIC "-//TaxonX//DTD Taxonomic Treatment Publishing DTD v0 20100105//EN" "tax-treatment-NSO.dtd">
<tp:taxon-treatment xmlns:tp="http://www.plazi.org/taxpub"><tp:treatment-meta><kwd-group><label>Taxon classification</label><kwd><named-content content-type="kingdom">Animalia</named-content></kwd><kwd><named-content content-type="order">Littorinimorpha</named-content></kwd><kwd><named-content content-type="family">Hydrobiidae</named-content></kwd></kwd-group><mixed-citation publication-type="journal"><person-group><name><surname>Radea</surname><given-names>Canella</given-names></name><name><surname>Parmakelis</surname><given-names>Aristeidis</given-names></name><name><surname>Giokas</surname><given-names>Sinos</given-names></name></person-group><article-title><italic><tp:taxon-name><tp:taxon-name-part taxon-name-part-type="genus">Myrtoessa</tp:taxon-name-part> <tp:taxon-name-part taxon-name-part-type="species">hyas</tp:taxon-name-part></tp:taxon-name></italic>, a new valvatiform genus and a new species of the <tp:taxon-name><tp:taxon-name-part taxon-name-part-type="family">Hydrobiidae</tp:taxon-name-part></tp:taxon-name> (<tp:taxon-name><tp:taxon-name-part taxon-name-part-type="subclass">Caenogastropoda</tp:taxon-name-part></tp:taxon-name>, <tp:taxon-name><tp:taxon-name-part taxon-name-part-type="superfamily">Truncatelloidea</tp:taxon-name-part></tp:taxon-name>) from Greece</article-title><source>Zookeys</source><day>13</day><month>12</month><year>2016</year><volume>2016</volume><issue>640</issue><fpage>1</fpage><lpage>18</lpage><pub-id pub-id-type="doi">10.3897/zookeys.640.10674</pub-id></mixed-citation></tp:treatment-meta><tp:nomenclature><tp:taxon-name>
              <tp:taxon-name-part taxon-name-part-type="genus">Myrtoessa</tp:taxon-name-part>
              <tp:taxon-name-part taxon-name-part-type="species">hyas</tp:taxon-name-part>
              <object-id xmlns:xlink="http://www.w3.org/1999/xlink" content-type="zoobank" xlink:type="simple">http://zoobank.org/4811DC7A-037A-4D3A-9F02-36F5F3B2A2BF</object-id>
            </tp:taxon-name><tp:taxon-authority>Radea</tp:taxon-authority><tp:taxon-status xmlns:xlink="http://www.w3.org/1999/xlink" xlink:type="simple">sp. n.</tp:taxon-status><xref ref-type="fig" rid="F2">Figs 2</xref><xref ref-type="fig" rid="F3">, 3</xref><xref ref-type="fig" rid="F4">, 4</xref><xref ref-type="fig" rid="F5">, 5</xref><xref ref-type="fig" rid="F6">, 6</xref><xref ref-type="fig" rid="F7">, 7</xref></tp:nomenclature><tp:treatment-sec sec-type="Type-locality" id="SECID0ETRAE"><title>Type-locality.</title><p>Poulithra, Peloponnese, Greece, <named-content xmlns:xlink="http://www.w3.org/1999/xlink" content-type="dwc:verbatimCoordinates" xlink:type="simple"><named-content content-type="geo-json" specific-use="{&#34;type&#34;:&#34;Point&#34;,&#34;coordinates&#34;:[22.892167,36.110500]}" id="NCID0E3RAE" xlink:type="simple">36°6.63'N, 22°53.53'E</named-content></named-content>, 70 m a.s.l, stream, 12/IV/2014, C. Radea, G. Tryfonopoulos legs.</p></tp:treatment-sec><tp:treatment-sec sec-type="diagnosis" id="SECID0EBSAE"><title>Diagnosis.</title><p>As for genus.</p></tp:treatment-sec><tp:treatment-sec sec-type="etymology" id="SECID0EGSAE"><title>Etymology.</title><p>The specific name (in apposition) derives from the Greek mythology: Hyas, (Υάς in Greek), was one of the seven nymphs Hyades (Υάδες in Greek) bringing humidity and rain, daughters of Atlas and Pleione.</p></tp:treatment-sec><tp:treatment-sec sec-type="type material" id="SECID0ELSAE"><title>Type material.</title><p>
              <bold>Holotype.</bold> Ethanol-fixed specimen, <named-content xmlns:xlink="http://www.w3.org/1999/xlink" content-type="dwc:institutional_code" xlink:type="simple">ZMUA</named-content> 4183.</p><p>
              <bold>Paratypes.</bold> Two ethanol-fixed specimens, <named-content xmlns:xlink="http://www.w3.org/1999/xlink" content-type="dwc:institutional_code" xlink:type="simple">ZMUA</named-content> 4184. Ten ethanol-fixed specimens dissected for anatomical study and four specimens coated for <abbrev xmlns:xlink="http://www.w3.org/1999/xlink" xlink:title="scanning electron microscopy" id="ABBRID0EHTAE" xlink:type="simple">SEM</abbrev>, the remaining in the personal collection of C. Radea deposited in the Department of Ecology &amp; Systematics, <named-content xmlns:xlink="http://www.w3.org/1999/xlink" content-type="dwc:institutional_code" xlink:type="simple">UOA</named-content>.</p></tp:treatment-sec><tp:treatment-sec sec-type="material" id="SECID0ETTAE"><title>Other material examined.</title><p>Ten specimens, collected from the type locality, Th. Constantinidis, E. Kalpoutzakis legs, 25/IV/2014, in the personal collection of C. Radea deposited in the Department of Ecology &amp; Systematics, <named-content xmlns:xlink="http://www.w3.org/1999/xlink" content-type="dwc:institutional_code" xlink:type="simple">UOA</named-content>.</p></tp:treatment-sec><tp:treatment-sec sec-type="description" id="SECID0EBUAE"><title>Description.</title><p>
              <italic>Shell</italic> (Fig. <xref ref-type="fig" rid="F2">2A–I</xref>). Colourless valvatiform shell with up to 3.5 whorls, thin, transparent when fresh, therefore possible to follow the position of rectum; spire more or less depressed; whorls rounded, regularly growing with shallow sutures. Measurements are given in Table <xref ref-type="table" rid="T1">1</xref>. Periostracum cream-coloured; aperture adhering to the last whorl, prosocline, roundish to ovate; peristome continuous, thickened at columel<!--PageBreak-->lar margin, reflected at columellar margin, the outer margin simple; umbilicus open, deep, wide so that the first whorls can be seen through it, sometimes partially covered by the collumelar margin of aperture (Figs <xref ref-type="fig" rid="F2">2F, G</xref>, <xref ref-type="fig" rid="F3">3B</xref>); protoconch microsculpture composed of a dense net of irregularly shaped depressions (Fig. <xref ref-type="fig" rid="F3">3A, C, D</xref>). The number of protoconch whorls is 1.25. The width of nucleus and protoconch is 102 µm and 262 µm, respectively.</p><fig id="F2" position="float" orientation="portrait"><label>Figure 2.</label><caption><p>Shells of <italic><tp:taxon-name><tp:taxon-name-part taxon-name-part-type="genus">Myrtoessa</tp:taxon-name-part> <tp:taxon-name-part taxon-name-part-type="species">hyas</tp:taxon-name-part></tp:taxon-name></italic> gen. n., sp. n. <bold>A–E</bold> Dorsal view <bold>F–G</bold> Ventral view <bold>H-I</bold> Lateral view. Scale bar 1 mm.</p></caption><graphic xmlns:xlink="http://www.w3.org/1999/xlink" xlink:href="zookeys-640-001-g002.jpg" position="float" orientation="portrait" xlink:type="simple" id="oo_114735.jpg"/></fig><fig id="F3" position="float" orientation="portrait"><label>Figure 3.</label><caption><p>Scanning electron micrographs of shell, protoconch and operculum of <italic><tp:taxon-name><tp:taxon-name-part taxon-name-part-type="genus">Myrtoessa</tp:taxon-name-part> <tp:taxon-name-part taxon-name-part-type="species">hyas</tp:taxon-name-part></tp:taxon-name></italic> gen. n., sp. n. <bold>A–B</bold> Shell dorsal and ventral view respectively <bold>C</bold> Shell apex showing protoconch <bold>D</bold> Close up of protoconch <bold>E</bold> Operculum, outer side <bold>F</bold> Operculum, inner side. Scale bars <bold>A–D</bold> 200 µm, <bold>E–F</bold> 100 µm.</p></caption><graphic xmlns:xlink="http://www.w3.org/1999/xlink" xlink:href="zookeys-640-001-g003.jpg" position="float" orientation="portrait" xlink:type="simple" id="oo_114736.jpg"/></fig><table-wrap id="T1" position="float" orientation="portrait"><label>Table 1.</label><caption><p>Shell morphometry of <italic><tp:taxon-name><tp:taxon-name-part taxon-name-part-type="genus">Myrtoessa</tp:taxon-name-part> <tp:taxon-name-part taxon-name-part-type="species">hyas</tp:taxon-name-part></tp:taxon-name></italic> gen. n., sp. n. Measurements are in mm. Abbreviations are given in the materials and methods.</p></caption><table id="TID0E6BBG" rules="all"><tbody><tr><th rowspan="1" colspan="1">Type locality</th><th rowspan="1" colspan="1"/><th rowspan="1" colspan="1">
                      <abbrev xmlns:xlink="http://www.w3.org/1999/xlink" content-type="shell character" xlink:title="shell height" id="ABBRID0EDYAE" xlink:type="simple">Sh</abbrev>
                    </th><th rowspan="1" colspan="1">
                      <abbrev xmlns:xlink="http://www.w3.org/1999/xlink" content-type="shell character" xlink:title="shell width" id="ABBRID0EMYAE" xlink:type="simple">Sw</abbrev>
                    </th><th rowspan="1" colspan="1">
                      <abbrev xmlns:xlink="http://www.w3.org/1999/xlink" content-type="shell character" xlink:title="aperture height" id="ABBRID0EVYAE" xlink:type="simple">Ah</abbrev>
                    </th><th rowspan="1" colspan="1">
                      <abbrev xmlns:xlink="http://www.w3.org/1999/xlink" content-type="shell character" xlink:title="aperture width" id="ABBRID0E5YAE" xlink:type="simple">Aw</abbrev>
                    </th><th rowspan="1" colspan="1">
                      <abbrev xmlns:xlink="http://www.w3.org/1999/xlink" content-type="shell character" xlink:title="shell height" id="ABBRID0EHZAE" xlink:type="simple">Sh</abbrev>/<abbrev xmlns:xlink="http://www.w3.org/1999/xlink" content-type="shell character" xlink:title="shell width" id="ABBRID0EMZAE" xlink:type="simple">Sw</abbrev></th><th rowspan="1" colspan="1">
                      <abbrev xmlns:xlink="http://www.w3.org/1999/xlink" content-type="shell character" xlink:title="aperture height" id="ABBRID0EUZAE" xlink:type="simple">Ah</abbrev>/<abbrev xmlns:xlink="http://www.w3.org/1999/xlink" content-type="shell character" xlink:title="aperture width" id="ABBRID0EZZAE" xlink:type="simple">Aw</abbrev></th><th rowspan="1" colspan="1">
                      <abbrev xmlns:xlink="http://www.w3.org/1999/xlink" content-type="shell character" xlink:title="shell height" id="ABBRID0EB1AE" xlink:type="simple">Sh</abbrev>/<abbrev xmlns:xlink="http://www.w3.org/1999/xlink" content-type="shell character" xlink:title="aperture height" id="ABBRID0EG1AE" xlink:type="simple">Ah</abbrev></th><th rowspan="1" colspan="1">
                      <abbrev xmlns:xlink="http://www.w3.org/1999/xlink" content-type="shell character" xlink:title="shell width" id="ABBRID0EO1AE" xlink:type="simple">Sw</abbrev>/<abbrev xmlns:xlink="http://www.w3.org/1999/xlink" content-type="shell character" xlink:title="aperture width" id="ABBRID0ET1AE" xlink:type="simple">Aw</abbrev></th></tr><tr><td rowspan="1" colspan="1">Poulithra</td><td rowspan="1" colspan="1">
                      <abbrev xmlns:xlink="http://www.w3.org/1999/xlink" xlink:title="minimum" id="ABBRID0E61AE" xlink:type="simple">Min</abbrev>
                    </td><td rowspan="1" colspan="1">0.60</td><td rowspan="1" colspan="1">1.20</td><td rowspan="1" colspan="1">0.60</td><td rowspan="1" colspan="1">0.60</td><td rowspan="1" colspan="1">0.46</td><td rowspan="1" colspan="1">0.92</td><td rowspan="1" colspan="1">1.00</td><td rowspan="1" colspan="1">0.92</td></tr><tr><td rowspan="4" colspan="1">
              <italic>N</italic> = 14</td><td rowspan="1" colspan="1">
                      <abbrev xmlns:xlink="http://www.w3.org/1999/xlink" xlink:title="maximum" id="ABBRID0EG3AE" xlink:type="simple">Max</abbrev>
                    </td><td rowspan="1" colspan="1">1.05</td><td rowspan="1" colspan="1">1.40</td><td rowspan="1" colspan="1">0.70</td><td rowspan="1" colspan="1">0.70</td><td rowspan="1" colspan="1">0.77</td><td rowspan="1" colspan="1">1.17</td><td rowspan="1" colspan="1">1.67</td><td rowspan="1" colspan="1">1.17</td></tr><tr><td rowspan="1" colspan="1">
              <italic>x</italic>
            </td><td rowspan="1" colspan="1">0.88</td><td rowspan="1" colspan="1">1.31</td><td rowspan="1" colspan="1">0.63</td><td rowspan="1" colspan="1">0.63</td><td rowspan="1" colspan="1">0.67</td><td rowspan="1" colspan="1">1.02</td><td rowspan="1" colspan="1">1.40</td><td rowspan="1" colspan="1">1.02</td></tr><tr><td rowspan="1" colspan="1">
                      <abbrev xmlns:xlink="http://www.w3.org/1999/xlink" xlink:title="standard deviation" id="ABBRID0EG5AE" xlink:type="simple">SD</abbrev>
                    </td><td rowspan="1" colspan="1">0.12</td><td rowspan="1" colspan="1">0.09</td><td rowspan="1" colspan="1">0.04</td><td rowspan="1" colspan="1">0.05</td><td rowspan="1" colspan="1">0.08</td><td rowspan="1" colspan="1">0.08</td><td rowspan="1" colspan="1">0.19</td><td rowspan="1" colspan="1">0.08</td></tr><tr><td rowspan="1" colspan="1">CV*</td><td rowspan="1" colspan="1">0.14</td><td rowspan="1" colspan="1">0.07</td><td rowspan="1" colspan="1">0.06</td><td rowspan="1" colspan="1">0.09</td><td rowspan="1" colspan="1">0.12</td><td rowspan="1" colspan="1">0.08</td><td rowspan="1" colspan="1">0.14</td><td rowspan="1" colspan="1">0.08</td></tr></tbody></table></table-wrap><p>
              <italic>Operculum</italic> (Fig. <xref ref-type="fig" rid="F3">3E, F</xref>). Operculum ovate, thin, corneous, paucispiral, yellowish-orange, darker at the nucleus, with weakly convex inner face without any peg, nucleus sub-central.</p><p>
              <italic>Soft body pigmentation</italic> (Fig. <xref ref-type="fig" rid="F2">2A–I</xref>). Soft body pigmentation of alive specimens extremely variable, the colouration being visible under the transparent shell; many specimens almost totally unpigmented with only a few traces of pigments on walls of visceral sac, several specimens grey pigmented and some others dark grey pigmented; in the last two cases, tentacles with a median grey stripe and snout with grey areas <!--PageBreak--><!--PageBreak-->laterally and around eyes; snout longer than wide, parallel-sided with medium distal lobation; eye spots present; tentacles about six times as long as wide (in specimens preserved in ethanol solution 70%).</p><p>
              <italic>Nervous system</italic> (Fig. <xref ref-type="fig" rid="F4">4A</xref>). Cerebral ganglia of the same size, white-coloured; supraoesophageal and suboesophageal ganglia of the same size, smaller than cerebral ganglia, white-coloured; supraoesophageal connective about equal to suboesophageal connective; mean RPG ratio 0.39 (three specimens), nervous moderately concentrated.</p><fig id="F4" position="float" orientation="portrait"><label>Figure 4.</label><caption><p>Nervous system and female genitalia of <italic><tp:taxon-name><tp:taxon-name-part taxon-name-part-type="genus">Myrtoessa</tp:taxon-name-part> <tp:taxon-name-part taxon-name-part-type="species">hyas</tp:taxon-name-part></tp:taxon-name></italic> gen. n., sp. n. <bold>A</bold> Nervous system <bold>B–C</bold> Female genitalia. Scale bar 0.25 mm. Abbreviations are given in the Material and Method section.</p></caption><graphic xmlns:xlink="http://www.w3.org/1999/xlink" xlink:href="zookeys-640-001-g004.jpg" position="float" orientation="portrait" xlink:type="simple" id="oo_114737.jpg"/></fig><p>
              <italic>Ctenidium</italic>-<italic>Osphradium</italic>. Ctenidium with ca 5–7 long lamellae. Osphradium of intermediate width, opposite posterior part of ctenidium.</p><p>
              <italic><tp:taxon-name><tp:taxon-name-part taxon-name-part-type="genus">Radula</tp:taxon-name-part></tp:taxon-name></italic> (Fig. <xref ref-type="fig" rid="F5">5</xref>). Central tooth trapezoidal, dorsal edge of tooth strongly concave; one pair of medium-sized basal cusps (bc2), basal tongue broadly V-shaped and about equal to lateral margin; median cusp blunt, protruding, broader and longer than laterals, 5 lateral cusps on each side of median cusp, the latter one not well defined (Fig. <xref ref-type="fig" rid="F5">5A, B</xref>); lateral tooth face taller than wider, basal tongue well developed; outer wing moderately flexed; cutting edge much shorter than outer wing; central cusp longer than lateral cusps, 5 lateral cusps on outer side, 4-5 on inner side (Fig. <xref ref-type="fig" rid="F5">5C</xref>); inner marginal <!--PageBreak-->tooth with <italic>ca.</italic> 24-28 long almost equal in size cusps; outer marginal tooth with <italic>ca.</italic> 27 cusps (Fig. <xref ref-type="fig" rid="F5">5D</xref>).</p><fig id="F5" position="float" orientation="portrait"><label>Figure 5.</label><caption><p>Scanning electron micrographs of radula of <italic><tp:taxon-name><tp:taxon-name-part taxon-name-part-type="genus">Myrtoessa</tp:taxon-name-part> <tp:taxon-name-part taxon-name-part-type="species">hyas</tp:taxon-name-part></tp:taxon-name></italic> gen. n., sp. n. <bold>A</bold> Portion of radular ribbon <bold>B</bold> Central teeth <bold>C</bold> Lateral teeth <bold>D</bold> Inner and outer marginal teeth. Scale bars 10 µm.</p></caption><graphic xmlns:xlink="http://www.w3.org/1999/xlink" xlink:href="zookeys-640-001-g005.jpg" position="float" orientation="portrait" xlink:type="simple" id="oo_114738.jpg"/></fig><p>
              <italic>Digestive system</italic> apart from radula (Fig. <xref ref-type="fig" rid="F6">6</xref>). Style sac smaller than stomach, not protruding to the intestinal loop (Fig. <xref ref-type="fig" rid="F6">6A</xref>); rectum V-shaped, V being wider in female specimens (Fig. <xref ref-type="fig" rid="F6">6B</xref>).</p><fig id="F6" position="float" orientation="portrait"><label>Figure 6.</label><caption><p>Digestive system (apart from the radula) of <italic><tp:taxon-name><tp:taxon-name-part taxon-name-part-type="genus">Myrtoessa</tp:taxon-name-part> <tp:taxon-name-part taxon-name-part-type="species">hyas</tp:taxon-name-part></tp:taxon-name></italic> gen. n., sp. n. <bold>A</bold> Stomach, style sac, part of intestine and oesophagous <bold>B</bold> Rectum. Scale bar 0.5 mm. Abbreviations are given in the Material and method section.</p></caption><graphic xmlns:xlink="http://www.w3.org/1999/xlink" xlink:href="zookeys-640-001-g006.jpg" position="float" orientation="portrait" xlink:type="simple" id="oo_114739.jpg"/></fig><p>
              <italic>Male reproductive system</italic> (Fig. <xref ref-type="fig" rid="F7">7A–C</xref>). Penis long, tapering, flat, blunt, distal portion being well demarcated from proximal portion, opening through sub-terminal pa<!--PageBreak--><!--PageBreak-->pilla on the left, whitish with a median grey stripe at the distal portion (in the grey pigmented specimens), proximal portion bent upon itself and wrinkled near the base; base usually black pigmented ventrally, its attachment area well behind the right eye; penial duct strongly undulating in base and straight distally, near centrally positioned and opening on the left side of penis; prostate like an elongate bean with mean length 0.44 mm (three specimens).</p><fig id="F7" position="float" orientation="portrait"><label>Figure 7.</label><caption><p>Reproductive anatomy of <italic><tp:taxon-name><tp:taxon-name-part taxon-name-part-type="genus">Myrtoessa</tp:taxon-name-part> <tp:taxon-name-part taxon-name-part-type="species">hyas</tp:taxon-name-part></tp:taxon-name></italic> gen. n., sp. n. <bold>A–C</bold> Penis <bold>D</bold> Female genitalia (viewed from the left side) <bold>E</bold> Shell with an egg capsule into the umbilicus. Scale bars: <bold>A, B, D</bold> 0.5 mm, <bold>C, E</bold> 1 mm. Abbreviations are given in the Materials and methods.</p></caption><graphic xmlns:xlink="http://www.w3.org/1999/xlink" xlink:href="zookeys-640-001-g007.jpg" position="float" orientation="portrait" xlink:type="simple" id="oo_114740.jpg"/></fig><p>
              <italic>Female reproductive system</italic> (Figs <xref ref-type="fig" rid="F4">4B–C</xref>, <xref ref-type="fig" rid="F7">7D–E</xref>). Pallial oviduct glands, i.e. albumen and capsule glands, very small, total mean length 0.53 mm, total mean width 0.24 mm (three specimens); bursa copulatrix large-sized, pyriform, posteriorly positioned and fully protruding from the posterior end of the albumen gland; bursal duct length a little shorter than or equal to bursa copulatrix length; renal oviduct unpigmented and well-developed, tightly coiled in a shape of lower case ε (Greek); two seminal receptacles lying parallel on the renal oviduct and rather close to each other; distal seminal receptacle (<abbrev xmlns:xlink="http://www.w3.org/1999/xlink" content-type="anatomical character" xlink:title="distal seminal receptacle" id="ABBRID0EDHAG" xlink:type="simple">Sr1</abbrev>) very small, globular with very short duct; proximal seminal receptacle (<abbrev xmlns:xlink="http://www.w3.org/1999/xlink" content-type="anatomical character" xlink:title="proximal seminal receptacle" id="ABBRID0EIHAG" xlink:type="simple">Sr2</abbrev>) larger, usually lying tightly over the renal oviduct and against bursa copulatrix; proximal seminal receptacle (<abbrev xmlns:xlink="http://www.w3.org/1999/xlink" content-type="anatomical character" xlink:title="proximal seminal receptacle" id="ABBRID0ENHAG" xlink:type="simple">Sr2</abbrev>) with a pink pearl shine. In some specimens, an egg capsule with a single egg was found inside the umbilicus (Fig. <xref ref-type="fig" rid="F7">7E</xref>).</p></tp:treatment-sec><tp:treatment-sec sec-type="distribution" id="SECID0E2HAG"><title>Distribution and habitat.</title><p>So far the distribution of <italic><tp:taxon-name><tp:taxon-name-part taxon-name-part-type="genus">Myrtoessa</tp:taxon-name-part> <tp:taxon-name-part taxon-name-part-type="species">hyas</tp:taxon-name-part></tp:taxon-name></italic> gen. n. &amp; sp. n., seems to be restricted to the type locality on Parnon Mt., Peloponnisos. At the type locality, the geological substrate is limestone; all the specimens of the new species were found on stones, gravel, mosses and dead leaves of <italic><tp:taxon-name><tp:taxon-name-part taxon-name-part-type="genus">Platanus</tp:taxon-name-part> <tp:taxon-name-part taxon-name-part-type="species">orientalis</tp:taxon-name-part></tp:taxon-name></italic> L. accumulated on the bottom of a stream. Many <italic><tp:taxon-name><tp:taxon-name-part taxon-name-part-type="genus">Bythinella</tp:taxon-name-part></tp:taxon-name></italic> sp. individuals were found to share the same stream.</p></tp:treatment-sec></tp:taxon-treatment>
